# Supplementary material for: Estimating the burden of diseases attributable to lead exposure in the North Africa and Middle East region, 1990–2019: a systematic analysis for the Global Burden of Disease study 2019
Source: Environ Health. 2022 Oct 29;21:105. doi: 10.1186/s12940-022-00914-3 (PMC9617306; doi:10.1186/s12940-022-00914-3)
Supplement: Supplementary file 1 — Additional file 1. Global burden of disease classification for levels of environmental risk factors, their attributable causes, and the different causes attributable to lead exposure. [file 12940_2022_914_MOESM1_ESM.xlsx]

## Sheet: levels
level 2	level 3	level 4
Unsafe water, sanitation, and handwashing	Unsafe water source
	Unsafe sanitation
	No access to handwashing facility
Air pollution	Particulate matter pollution	Ambient particulate matter pollution
		Household air pollution from solid fuels
	Ambient ozone pollution
Non-optimal temperature	High temperature
	Low temperature
Other environmental risks	Residential radon
	Lead exposure

## Sheet: cause by risk
Unsafe water, sanitation, and handwashing			Air pollution			Non-optimal temperature	Other environmental risks
Unsafe water source	Unsafe sanitation	No access to handwashing facility	Particulate matter pollution		Ambient ozone pollution		Residential radon	Lead exposure
			Ambient particulate matter pollution	Household air pollution from solid fuels
Enteric infections	Enteric infections	Enteric infections	Chronic respiratory diseases	Chronic respiratory diseases	Chronic respiratory diseases	Cardiovascular diseases	Neoplasms	Cardiovascular diseases
Diarrheal diseases	Diarrheal diseases	Diarrheal diseases	Chronic obstructive pulmonary disease	Chronic obstructive pulmonary disease	Chronic obstructive pulmonary disease	Chronic respiratory diseases	Tracheal, bronchus, and lung cancer	Endocarditis
		Respiratory infections and tuberculosis	Cardiovascular diseases	Cardiovascular diseases		Diabetes and kidney diseases		Peripheral artery disease
		Lower respiratory infections	Stroke	Stroke		Respiratory infections and tuberculosis		Aortic aneurysm
			Subarachnoid hemorrhage	Subarachnoid hemorrhage		Self-harm and interpersonal violence		Atrial fibrillation and flutter
			Intracerebral hemorrhage	Intracerebral hemorrhage		Transport injuries		Cardiomyopathy and myocarditis
			Ischemic stroke	Ischemic stroke		Unintentional injuries		Non-rheumatic valvular heart disease
			Ischemic heart disease	Ischemic heart disease				Hypertensive heart disease
			Neoplasms	Neoplasms				Stroke
			Tracheal, bronchus, and lung cancer	Tracheal, bronchus, and lung cancer				Subarachnoid hemorrhage
			Enteric infections	Enteric infections				Intracerebral hemorrhage
			Diarrheal diseases	Diarrheal diseases				Ischemic stroke
			Respiratory infections and tuberculosis	Respiratory infections and tuberculosis				Ischemic heart disease
			Lower respiratory infections	Lower respiratory infections				Rheumatic heart disease
			Maternal and neonatal disorders	Maternal and neonatal disorders				Other cardiovascular and circulatory diseases
			Neonatal disorders	Neonatal disorders				Diabetes and kidney diseases
			Hemolytic disease and other neonatal jaundice	Hemolytic disease and other neonatal jaundice				Chronic kidney disease due to other and unspecified causes
			Neonatal sepsis and other neonatal infections	Neonatal sepsis and other neonatal infections				Chronic kidney disease due to glomerulonephritis
			Neonatal encephalopathy due to birth asphyxia and trauma	Neonatal encephalopathy due to birth asphyxia and trauma				Chronic kidney disease due to hypertension
			Neonatal preterm birth	Neonatal preterm birth				Chronic kidney disease due to diabetes mellitus type 2
			Other neonatal disorders	Other neonatal disorders				Chronic kidney disease due to diabetes mellitus type 1
			Diabetes and kidney diseases	Diabetes and kidney diseases				Mental disorders
			Diabetes mellitus	Diabetes mellitus				Idiopathic developmental intellectual disability
			Diabetes mellitus type 2	Diabetes mellitus type 2
			Other infectious diseases	Other infectious diseases
			Encephalitis	Encephalitis
			Meningitis	Meningitis
			Other non-communicable diseases	Other non-communicable diseases
			Sudden infant death syndrome	Sudden infant death syndrome
				Sense organ diseases
				Blindness and vision loss
				Cataract

## Sheet: lead by cause
GBD code	YLLs	YLDs	Deaths	DALYs
B.2.1	Rheumatic heart disease	Rheumatic heart disease	Rheumatic heart disease	Rheumatic heart disease
B.2.2	Ischemic heart disease	Ischemic heart disease	Ischemic heart disease	Ischemic heart disease
B.2.3	Stroke	Stroke	Stroke	Stroke
B.2.4	Hypertensive heart disease	Hypertensive heart disease	Hypertensive heart disease	Hypertensive heart disease
B.2.5	Non-rheumatic valvular heart disease	Non-rheumatic valvular heart disease	Non-rheumatic valvular heart disease	Non-rheumatic valvular heart disease
B.2.6	Cardiomyopathy and myocarditis	Cardiomyopathy and myocarditis	Cardiomyopathy and myocarditis	Cardiomyopathy and myocarditis
B.2.8	Atrial fibrillation and flutter	Atrial fibrillation and flutter	Atrial fibrillation and flutter	Atrial fibrillation and flutter
B.2.9	Aortic aneurysm		Aortic aneurysm	Aortic aneurysm
B.2.10	Peripheral artery disease	Peripheral artery disease	Peripheral artery disease	Peripheral artery disease
B.2.11	Endocarditis	Endocarditis	Endocarditis	Endocarditis
B.2.12	Other cardiovascular and circulatory diseases	Other cardiovascular and circulatory diseases	Other cardiovascular and circulatory diseases	Other cardiovascular and circulatory diseases
B.8.2.1	Chronic kidney disease due to diabetes mellitus type 1	Chronic kidney disease due to diabetes mellitus type 1	Chronic kidney disease due to diabetes mellitus type 1	Chronic kidney disease due to diabetes mellitus type 1
B.8.2.2	Chronic kidney disease due to diabetes mellitus type 2	Chronic kidney disease due to diabetes mellitus type 2	Chronic kidney disease due to diabetes mellitus type 2	Chronic kidney disease due to diabetes mellitus type 2
B.8.2.3	Chronic kidney disease due to hypertension	Chronic kidney disease due to hypertension	Chronic kidney disease due to hypertension	Chronic kidney disease due to hypertension
B.8.2.4	Chronic kidney disease due to glomerulonephritis	Chronic kidney disease due to glomerulonephritis	Chronic kidney disease due to glomerulonephritis	Chronic kidney disease due to glomerulonephritis
B.8.2.5	Chronic kidney disease due to other and unspecified causes	Chronic kidney disease due to other and unspecified causes	Chronic kidney disease due to other and unspecified causes	Chronic kidney disease due to other and unspecified causes
B.6.9		Idiopathic developmental intellectual disability		Idiopathic developmental intellectual disability
